# Supplementary material for: Benchmark Investigation of SARS-CoV-2 Mutants’ Immune Escape with 2B04 Murine Antibody: A Step Towards Unraveling a Larger Picture
Source: Curr Issues Mol Biol. 2024 Nov 6;46(11):12550–73. doi: 10.3390/cimb46110745 (PMC11592782; doi:10.3390/cimb46110745)
Supplement: Supplementary file 1 [file cimb-46-00745-s001.zip]

Archive with 1 entries (1 files):
- cimb-3203884-supplementary.pdf
